# Supplementary material for: Effects of Different Saline-Alkaline Conditions on the Characteristics of Phytoplankton Communities in the Lakes of Songnen Plain, China
Source: PLoS One. 2016 Oct 17;11(10):e0164734. doi: 10.1371/journal.pone.0164734 (PMC5066945; doi:10.1371/journal.pone.0164734)
Supplement: S1 Appendix — (XLS) [file pone.0164734.s001.xls]

## Sheet: Sheet1
	Average concentrations of cations and anions of water from 25 lakes in Songnen Plain(mg/L)
	Lakes	K+	Na+	Ca2+	Mg2+	Cl-	SO42-	CO32-	HCO3-
1	Etou Lake	7.86	1012.89	13.61	30.46	547.9	222.38	178.92	2289.72
2	Haerao Lake	2.13	31.92	26.5	8.37	10.17	13.74		176.46
3	Cile Lake	1.35	53.5	28.94	8.98	15.38	15.66		216.77
4	Yangsha Lake	5.93	589.05	17.22	14.38	71.67	220.22	133.5	1152.94
5	Niuxintaobao Lake	3.68	202.97	9.68	17.29	147.04	18.67	92.99	319.54
6	Xinhuang Lake	2.71	147.4	13.83	27.93	50.39	23.46	100.47	246.91
7	Moon Lake	2.07	51.99	22.3	11.18	12.95	29.5	2.82	203.87
8	Talahong Lake	5.97	497.75	11.6	19.85	95.4	170.55	98.86	831.56
9	Dakuli Lake	3.35	95.45	17.15	13.11	70.07	111.25	16.48	141.26
10	Chagan Lake	4.42	273.18	9.63	25.32	105.68	71.65	65.63	559.7
11	Huao Lake	13.81	3142.7	13.92	36.91	2902.7	801	498.83	1599.89
12	Xinmiao Lake	4.01	44.42	35.58	15.65	17.27	24.15		236.26
13	Keqin Lake	4.28	89.61	20.55	13.17	3.37	7.57	4.09	391.7
14	Nanshan Lake	5.69	142.83	15.46	23.56	18.31	2.68	41.67	470.9
15	Lianhuan Lake	7.84	228.51	13.85	28.23	54.68	24.53	59.53	645.16
16	Lamasi Lake	3.87	56.83	18.31	11.44	13.7	6.4	6.7	272.4
17	Dalonghu Lake	2.83	54.55	22.88	8.67	28.56	11.91	2.38	233.66
18	Qijia Lake	5.68	192.67	13.22	18.55	66.09	63.64	41.67	497.51
19	Xiaolonghu Lake	8.87	847.8	5.49	28.32	402.55	65.4	282.78	1343.84
20	Qingken Lake	5.04	1065.76	5.81	20.55	656.93	185.23	317.76	1537.04
21	Bali Lake	19.04	677.21	460.55	166.76	190.7	2453.6		59.78
22	Sanyong Lake	5.75	457.84	13.04	21.52	145.95	89.6	142.14	852.01
23	Laojiangshen Lake	3.25	784.04	7.19	19.34	373.12	280.32	247.81	768.4
24	Yamudange Lake	5.39	451.55	44.92	13.83	165.44	83.4	283.53	1257.2
25	Kuli Lake	8.53	402.27	41.79	26.7	145.73	83.17	155.78	476.2
