# Supplementary material for: Effects of Different Saline-Alkaline Conditions on the Characteristics of Phytoplankton Communities in the Lakes of Songnen Plain, China
Source: PLoS One. 2016 Oct 17;11(10):e0164734. doi: 10.1371/journal.pone.0164734 (PMC5066945; doi:10.1371/journal.pone.0164734)
Supplement: S2 Appendix — (XLS) [file pone.0164734.s002.xls]

## Sheet: Sheet1
Distributions of phytoplankton genera in different lakes of Songnen Plain（×106ind/L)
Lakes No.		Lake name	Cyclotella	Anabaenopsis	Scenedesmus	Nostoc	Euglena	Pediastrum	Crucigenia	Tetrastrum	Sorastrum	Tribonema	Melosira	Stephanodiscus	Fragilaria	Navicula	Nitzschia	Oocystis	Mougeotia	Spirogyra	Mastogloia	Epithemia	Rhopalodia	Microcystis	Crucigenia	Merismopedia	Ankistrodesmus	Cosmarium	Euastrumi	Closterium	Onychonema	Diatomatenuis	Gyrosigma	Pleurosigma	Diploneis	Caloneis	Entomoneis	Cymbella	Amphora	Rhoicosphenia	Cymatopleura	Surirella	Pinnularia	Characium	Oscillatoria	Anabaena	Gloeocapsa	Spirulina	Phacus
1	鹅头泡	Etou Lake	1.16667	0.166667	0.333333																			0.5
2	哈尔桡泡	Haerao Lake		0.714286	0.714286	0.428571	0.857143	0.571429	0.285714	0.326531	0.142857	0.428571	1.57143	0.857143	0.857143	0.285714	0.857143
3	茨勒泡	Cile Lake				0.714286							0.714286		0.571429		1	0.571429	0.857143	0.714286	0.285714	0.428571	0.285714
4	洋沙泡	Yangsha Lake	0.666667		0.333333												0.5							0.833333	0.5
5	牛心套泡	Niuxintaobao Lake	0.444444		0.555556		0.222222	0.666667					1.66667			0.222222	0.555556					0.777778		0.333333		0.444444	0.444444	1.11111	0.222222	0.333333	0.111111
6	新荒泡	Xinhuang Lake		2.71429	0.142857		0.428571	0.285714					1.42857			0.571429	1.14286				0.285714	0.428571	0.571429		0.142857	0.285714	0.285714			0.285714		0.285714	0.285714	0.142857	0.428571	0.142857	0.142857	0.428571	0.285714	0.142857	0.142857	0.428571
7	月亮泡	Moon Lake	0.375	0.25	1	3	1.375	1.5	0.25	0.5			0.625		0.625	0.625	1.875	0.375		0.125		0.25						0.625					0.25					0.25					0.25	0.5	0.125	0.5			0.375
8	他拉红泡	Talahong Lake		0.5												0.666667	0.333333										0.166667
9	大库里泡	Dakuli Lake			0.857143			0.285714								1.28571												1.42857		0.714286								0.714286						0.428571
10	查干湖	Chagan Lake	0.333333	2.33333	1.16667	0.666667	0.5	1.33333	1.16667	0.333333			1			2.16667	1.66667	0.666667						0.333333			0.5	0.5					0.333333		0.166667			0.666667				0.666667		0.833333	0.333333	0.666667	0.333333	0.166667	0.166667
11	花敖泡	Huao Lake					0.142857			2.71429			1.28571				0.857143	0.428571																								0.142857		0.285714	0.142857
12	新庙泡	Xinmiao Lake	0.571429		0.714286	1.42857	1.14286	1.57143					1.71429		0.285714	0.285714	0.428571	0.142857									0.285714	0.285714					0.142857		0.285714			0.428571	0.285714		0.142857	0.285714				0.285714			0.428571
13	克钦泡	Keqin Lake			0.285714		0.428571	0.285714					2.28571			0.428571	0.714286							1																						0.857143
14	南山湖	Nanshan Lake	0.428571		0.285714	0.428571	0.428571	0.428571							0.285714	1	0.714286				0.285714	0.285714	0.142857	0.428571	0.285714	0.285714		0.285714		0.142857	0.142857		0.142857	0.142857				0.428571	0.142857				0.142857		0.571429	0.571429
15	连环湖	Lianhuan Lake	0.828571	0.0857143	1	0.114286	0.142857	0.457143	0.0285714				1.62857			0.2	0.285714							0.8				0.171429					0.0571429		0.114286	0.0285714		0.0285714	0.0571429		0.114286	0.571429			0.428571	0.485714
16	喇嘛寺泡	Lamasi Lake	0.285714		0.285714	0.571429	0.285714	0.571429					5.42857		0.571429	1	1	0.285714				0.428571		1.85714		0.285714												0.571429	0.285714			0.285714			0.142857	0.285714
17	大龙虎泡	Dalonghu Lake	0.428571	1	0.285714	0.714286		1.57143	0.285714	0.142857	0.142857		2.28571				0.714286	1.42857						0.285714		0.142857		0.571429		0.142857					0.285714											1.42857
18	齐家泡	Qijia Lake		0.714286	0.428571	0.428571	0.285714	0.571429	0.142857				2.42857			0.428571	0.714286	0.285714						0.428571		0.285714	0.142857	0.285714																	1	0.857143
19	小龙虎泡	Xiaolonghu Lake	1.28571		0.857143			0.571429					0.857143				0.428571	0.857143						0.714286				1.14286
20	青肯泡	Qingken Lake	1.57143		0.571429		0.571429	0.285714					2				0.571429	0.571429						0.428571																		0.285714				0.428571
21	八里泡	Bali Lake					2.66667	0.333333								1.66667																													1
22	三永泡	Sanyong Lake	2.14286					0.571429									0.571429							2.14286			0.285714																			0.428571
23	老江身泡	Laojiangshen Lake			0.571429	0.571429		0.714286							0.857143	0.428571	0.428571	0.571429						0.428571				0.285714														0.285714				0.571429
24	鸭木蛋格	Yamudange Lake		0.714286	0.285714			0.428571					2.42857		1.14286		1.28571							0.857143																			0.714286		0.428571
25	库里泡	Kuli Lake	1.71429	0.428571	0.714286		0.857143	0.428571					0.714286		0.285714	0.428571	0.857143	0.571429						1.28571		0.285714		0.285714											0.142857			0.571429			2.28571	1
Note:The yellow sections show the genera appear only once.
[truncated: 16 more columns]
