# Supplementary material for: Effects of Different Saline-Alkaline Conditions on the Characteristics of Phytoplankton Communities in the Lakes of Songnen Plain, China
Source: PLoS One. 2016 Oct 17;11(10):e0164734. doi: 10.1371/journal.pone.0164734 (PMC5066945; doi:10.1371/journal.pone.0164734)
Supplement: S3 Appendix — (XLSX) [file pone.0164734.s003.xlsx]

## Sheet: Sheet1
Geographic coordinates of sampling sites from the Songnen Plain
Lakes No.	Lake name	Sampling sites	Longitude	Latitude
1	Etou Lake	Etou Lake-1	E 123°40¢49.3²	N 45°54¢46.9²
		Etou Lake-2	E 123°40¢27.9²	N 45°54¢52.1²
		Etou Lake-3	E 123°41¢19.8²	N 45°54¢44.1²
2	Haerao Lake	Haerao Lake-1	E 123°56¢22.6²	N 45°58¢2.7²
		Haerao Lake-2	E 123°55¢18.2²	N 45°59¢5.6²
3	Cile Lake	Cile Lake-1	E 123°50¢21.9²	N 45°57¢29.0²
4	Yangsha Lake	Yangsha Lake-1	E 123°14¢58.6²	N 46°8¢31.5²
		Yangsha Lake-2	E 123°15¢3.4²	N 46°7¢30.7²
		Yangsha Lake-3	E 123°14¢45.4²	N 46°6¢31.6²
5	Niuxintaobao Lake	Niuxintaobao Lake-1	E123°21¢26.5²	N 45°13¢17.8²
6	Xinhuang Lake	Xinhuang Lake-1	E 123°47¢1.3²	N 45°40¢30.6²
		Xinhuang Lake-2	E 123°46¢37.3²	N 45°39¢52.9²
		Xinhuang Lake-3	E 123°46¢7.6²	N 45°39¢26.7²
7	Moon Lake	Moon Lake-1	E 123°58¢49.6²	N 45°43¢36.2²
		Moon Lake-2	E 123°52¢58.5²	N 45°44¢22.2²
		Moon Lake-3	E 123°50¢43.8²	N 45°42¢20.8²
		Moon Lake-4	E 123°53¢1.9²	N 45°41¢24.5²
		Moon Lake-5	E 123°55¢0.7²	N 45°43¢15.9²
		Moon Lake-6	E 123°58¢18.8²	N 45°42¢52.8²
8	Talahong Lake	Talahong Lake-1	E 123°57¢0.4²	N 45°38¢12.2²
		Talahong Lake-2	E 123°55¢30.4²	N 45°38¢24.1²
9	Dakuli Lake	Dakuli Lake-1	E 124°27¢54²	N 45°21¢27.0²
		Dakuli Lake-2	E 124°28¢53.6²	N 45°21¢41.1²
10	Chagan Lake	Chagan Lake-1	E 124°7¢13.7²	N 45°18¢53.3²
		Chagan Lake-2	E 124°11¢0.9²	N 45°19¢5.0²
		Chagan Lake-3	E 124°13¢34.7²	N 45°17¢11.5²
		Chagan Lake-4	E 124°16¢19²	N 45°14¢50.3²
		Chagan Lake-5	E 124°16¢26²	N 45°12¢15.3²
		Chagan Lake-6	E 124°19¢45.2²	N 45°11¢36.0²
		Chagan Lake-7	E 124°22¢54²	N 45°13¢13.9²
		Chagan Lake-8	E 124°19¢59.2²	N 45°14¢6.0²
11	Huao Lake	Huao Lake-1	E 123°50¢59.0²	N 44°58¢5.0²
		Huao Lake-2	E 123°50¢39.9²	N 44°58¢55.9²
		Huao Lake-3	E 123°51¢1.4²	N 44°59¢40.5²
12	Xinmiao Lake	Xinmiao Lake-1	E 124°28¢48²	N 45°12¢0²
		Xinmiao Lake-2	E 124°26¢19.5²	N 45°11¢40.8²
		Xinmiao Lake-3	E 124°27¢0²	N 45°10¢48.0²
		Xinmiao Lake-4	E 124°27¢44.4²	N 45°9¢27.1²
13	Keqin Lake	Keqin Lake-1	E 124°17¢24.1²	N 47°17¢24.0²
		Keqin Lake-2	E 124°18¢0.1²	N 47°18¢0.1²
		Keqin Lake-3	E 124°18¢36.0²	N 47°18¢18.1²
14	Nanshan Lake	Nanshan Lake-1	E 123°54¢9.9²	N 46°20¢58.5²
		Nanshan Lake-2	E 123°53¢44.1²	N 46°52¢39.5²
		Nanshan Lake-3	E 123°54¢32.5²	N 46°52¢16.9²
15	Lianhuan Lake	Lianhuan Lake-1	E 124° 8' 23.8"	N 46° 43' 51.8"
		Lianhuan Lake-2	E 124° 10' 27.6"	N 46° 42' 25.8"
		Lianhuan Lake-3	E 124° 9' 10.3"	N 46° 40' 56.5"
		Lianhuan Lake-4	E 124° 9' 52.1"	N 46° 48' 19.5"
		Lianhuan Lake-5	E 124° 8' 42.4"	N 46° 46' 47.0"
		Lianhuan Lake-6	E 124° 7' 14.4"	N 46° 47' 43.5"
		Lianhuan Lake-7	E 124° 13' 11.9"	N 46° 32' 35.3"
		Lianhuan Lake-8	E 124° 12' 10.7"	N 46° 34' 23.6"
		Lianhuan Lake-9	E 124° 10' 27.8"	N 46° 35' 56.1"
		Lianhuan Lake-10	E 124° 3' 4.8"	N 46° 34' 38.3"
		Lianhuan Lake-11	E 124° 6' 20.3"	N 46° 33' 53.1"
16	Lamasi Lake	Lamasi Lake-1	E 124° 5' 16.9"	N 46° 17' 46.5"
		Lamasi Lake-2	E 124° 6' 13.3"	N 46° 16' 49.3"
17	Dalonghu Lake	Dalonghu Lake-1	E 124° 18' 36.1"	N 46° 45' 1.8"
		Dalonghu Lake-2	E 124° 20' 49.3"	N 46° 43' 26.0"
		Dalonghu Lake-3	E 124° 24' 0.7"	N 46° 43' 14.2"
		Dalonghu Lake-4	E 124° 22' 36.4"	N 46° 41' 30.8"
		Dalonghu Lake-5	E 124° 22' 30.0"	N 46° 41' 32.3"
18	Qijia Lake	Qijia Lake-1	E 124° 18' 10.8"	N 46° 49' 27.1"
		Qijia Lake-2	E 124° 15' 50.4"	N 46° 48' 47.2"
19	Xiaolonghu Lake	Xiaolonghu Lake-1	E 124° 21' 27.7"	N 46° 46' 34.8"
20	Qingken Lake	Qingken Lake-1	E 125° 30' 4.1"	N 46° 22' 29.0"
		Qingken Lake-2	E 125° 30' 55.3"	N 46° 21' 39.0"
		Qingken Lake-3	E 125° 31' 45.0"	N 46° 20' 41.5"
21	Bali Lake	Bali Lake-1	E 125° 14' 16.8"	N 46° 24' 40.0"
		Bali Lake-2	E 125° 14' 24.0"	N 46° 23' 49.2"
22	Sanyong Lake	Sanyong Lake-1	E 125° 6' 54.0"	N 46° 33' 35.6"
23	Laojiangshen Lake	Laojiangshen Lake-1	E 125° 4' 53.4"	N 46° 2' 26.4"
		Laojiangshen Lake-2	E 125° 4' 5.9"	N 46° 3' 9.6"
24	Yamudange Lake	Yamudange Lake-1	E 124° 13' 35.5"	N 45° 46' 43.9"
25	Kuli Lake	Kuli Lake-1	E 124° 47' 2.5"	N 45° 48' 0.3"
		Kuli Lake-2	E 124° 48' 15.5"	N 45° 49' 44.7"
		Kuli Lake-3	E 124° 49' 30.0"	N 45° 54' 5.6"
